# Supplementary material for: RB1 expression and HR proficiency define a poor prognosis subtype of high grade serous ovarian cancer
Source: Sci Rep. 2025 Aug 12;15:29523. doi: 10.1038/s41598-025-15156-9 (PMC12343831; doi:10.1038/s41598-025-15156-9)
Supplement: Supplementary file 2 — Supplementary Material 2 [file 41598_2025_15156_MOESM2_ESM.xlsx]

## Sheet: Supplemental Table 2
	Supplemental Table 2. Molecular characteristics associated with RB1 copy number alterations in the Ovarian Serous Cystadenocarcinoma TCGA PanCancer Atlas.
		Homozygous Deletion	Hemizygous Deletion	Copy Number Neutral	Amplification	Total
	Sample Size (n)	19 (8.2%)	131 (56.7%)	58 (25.1%)	23 (10.0%)	231 (100%)
	Median RB1 Gene Expression (nTPM)	353.24	882.323	1244.71	1567.58	947
	RB1-Low, n (%)	16 (6.9%)	37 (16.0%)	4 (1.7%)	0 (0%)	57 (100%)
	RB1-High, n (%)	3 (1.3%)	94 (40.7%)	54 (23.4%)	23 (10.0%)	174 (100%)
	HRP-RB1-Low (%)	11 (4.7%)	18 (7.7%)	3 (1.3%)	0 (0%)	32 (13.9%)
	HRP-RB1-High (%)	1 (0.4%)	63 (27.0%)	34 (14.6%)	19 (8.2%)	115 (49.8%)
	HRD-RB1-Low (%)	6 (2.6%)	19 (8.2%)	1 (0.4%)	0 (0%)	25 (10.8%)
	HRD-RB1-High (%)	1 (0.4%)	32 (13.7%)	21 (9.0%)	4 (1.7%)	59 (25.5%)
